# Supplementary material for: Transmembrane stem cell factor protein therapeutics enhance revascularization in ischemia without mast cell activation
Source: Nat Commun. 2022 May 6;13:2497. doi: 10.1038/s41467-022-30103-2 (PMC9076913; doi:10.1038/s41467-022-30103-2)
Supplement: Supplementary file 2 — Source Data [file 41467_2022_30103_MOESM2_ESM.xlsx]

## Sheet: Fig.1B
Particle Diameter (nm)	Liposomes	tmSCF PLs
0.4	0	0
0.4632	0	0
0.5365	0	0
0.6213	0	0
0.7195	0	0
0.8332	0	0
0.9649	0	0
1.117	0	0
1.294	0	0
1.499	0	0
1.736	0	0
2.01	0	0
2.328	0	0
2.696	0	0
3.122	0	0
3.615	0	0
4.187	0	0
4.849	0	0
5.615	0	0
6.503	0	0
7.531	0	0
8.721	0	0
10.1	0	0
11.7	0	0
13.54	0	0
15.69	0	0
18.17	0	0
21.04	0	0
24.36	0	6.7
28.21	0	0.3
32.67	0	0
37.84	0	0
43.82	0	0
50.75	0	0
58.77	2	0
68.06	4.6	0
78.82	4.9	0
91.28	2.8	0
105.7	0.5	0
122.4	0	0
141.8	0	0
164.2	0	0
190.1	2.7	0
220.2	9.2	0
255	16.6	0
295.3	20.7	0
342	19.1	0
396.1	12.4	48.1
458.7	4.5	44.9
531.2	0	0
615.1	0	0
712.4	0	0
825	0	0
955.4	0	0
1106	0	0
1281	0	0
1484	0	0
1718	0	0
1990	0	0
2305	0	0
2669	0	0
3091	0	0
3580	0	0
4145	0	0
4801	0	0
5560	0	0
6439	0	0
7456	0	0
8635	0	0

## Sheet: Fig.1D
Particle Diameter (nm)	Nanodiscs	tmSCF NDs
0.4	0	0
0.463	0	0
0.536	0	0
0.621	0	0
0.719	0	0
0.833	0	0
0.965	0	0
1.12	0	0
1.29	0	0
1.5	0	0
1.74	0	0
2.01	0	0
2.33	0	0
2.7	0	0
3.12	0	0
3.62	0	0
4.19	0	0
4.85	0	0
5.61	0	0
6.5	0	0
7.53	0	0
8.72	0	0
10.1	0	0
11.7	1.24	0
13.5	5.43	0
15.7	11.2	0
18.2	16.2	0
21	18.7	0
24.4	17.9	0
28.2	14.4	0
32.7	9.36	0
37.8	4.48	0
43.8	1.18	0
50.7	0	0
58.8	0	0
68.1	0	0
78.8	0	0
91.3	0	0
106	0	0
122	0	0
142	0	0
164	0	5.24
190	0	20
220	0	31.2
255	0	28.5
295	0	14.2
342	0	0.883
396	0	0
459	0	0
531	0	0
615	0	0
712	0	0
825	0	0
955	0	0
1110	0	0
1280	0	0
1480	0	0
1720	0	0
1990	0	0
2300	0	0
2670	0	0
3090	0	0
3580	0	0
4150	0	0
4800	0	0
5560	0	0
6440	0	0
7460	0	0
8630	0	0

## Sheet: Fig.2B
PBS	SCF	tmSCF	tmSCFPL	tmSCFND
0.494989	2.90315	1.20547	1.09977	0.586542
1.18168	2.87244	1.5819	0.835969	0.891569
0.471007	4.0449	1.20529	0.802061	0.49258
0.683777	1.87508	1.64623	1.82611	0.615162
1.03448	3.76432	1.97755	0.465232	1.19742
0.906396	3.07221	1.39997	1.58202	1.11584
1.07814	1.57431	0.818356	0.745173	1.57741
1.01691	4.68425	1.4456
1.47736
0.865088
0.817028
0.968696
0.805061
1.25371
0.96193
0.446008
0.821138
0.970407
1.91036
1.83262
0.640611
0.635774
0.576293
1.35857
1.6581
1.13385

## Sheet: Fig.2C
Time (min)	SCF						tmSCF						tmSCFPL						tmSCFND
0	1	1	1	1	1	1	1	1	1	1	1	1	1	1	1	1	1	1	1	1	1	1	1	1
5	0.813084	0.565789	0.680108	0.976744	0.372694	0.356467	0.913265	0.89172	0.87764	1.07407	0.774481	0.827586	0.917526	0.777778	0.93431	0.916667	0.846875	0.834395	0.885417	0.902098	0.898196	1.05785	0.850794	0.853147
10	0.347196	0.157237	0.765837	0.79845	0.110701	0.11041	0.719388	0.543949	0.541652	0.977778	0.468843	0.568966	0.737113	0.617647	0.532175	0.972222	0.421875	0.496815	0.640625	0.585315	0.695058	1.06612	0.469841	0.527972
20	0.036916	0.014474	0.070649	0.432558	0.032103	0.025552	0.196429	0.120382	0.164649	0.807407	0.142433	0.172414	0.215464	0.173203	0.168007	0.854167	0.11875	0.121019	0.141667	0.126573	0.362429	0.778512	0.15873	0.136364
30	0.018224	0.007895	0.036516	0.293798	0.02952	0.022082	0.130612	0.072611	0.122275	0.70963	0.118694	0.162069	0.090722	0.047712	0.155419	0.627778	0.146875	0.11465	0.050521	0.11049	0.449548	0.686777	0.174603	0.125874

## Sheet: Fig.2D
Time (min)	SCF						tmSCF						tmSCFPL						tmSCFND
0	1	1	1	1			1	1	1	1	1		1	1	1	1	1	1	1	1	1	1	1
5	0.895652	0.59134	0.882917				1.02365	0.936877	0.945338	1.1382			1.15709	1.25581	1.04952	0.940193	0.980392	0.973856	0.630068	1.03904	0.937621	1.04415
10	0.833043	0.719892	0.600768	0.655068			1.12331	0.837209	0.927331	1.06142	0.723288		1.14527	1.05897	1.02637	1.10611	1.01307	1.09315	1.16554	1.17857	1.00965	1.20537	1.07671
20	0.78087	0.35318	0.441459				1.11655	0.91196	0.901608	1.03455			1.19088	1.28821	1.11125	0.946624	0.928105	0.908497	1.08108	0.976744	1.01736	1.29367
30	0.608696	0.239513	0.316699	0.247397			1.15709	0.822259	1.06109	1.14203	0.969863		1.17399	0.904485	0.926045	0.980064	0.862745	0.807945	0.986486	1.25332	1.23987	1.19386	0.994521

## Sheet: Fig.2E
Time (min)	SCF								tmSCF								tmSCFPL								tmSCFND
0	1	1	1	1	1				1	1	1	1					1	1	1	1					1	1	1	1	1
5	1.02655	0.506118	0.715986	1.02932	0.839335				1.05455	0.988251	1.08702	0.757143					0.873874	0.265909	0.877246	1.08547					1.1831	0.880046	0.852941	1.29885	0.67036
10	0.858407	0.559511	0.32483	0.761129	1.03047				0.898182	0.848564	0.812155	0.835714					0.689189	0.465909	1.0509	0.752137					0.943662	0.542099	1.08235	1.32184	0.584488
20	0.628319	0.362625	0.202381	0.550489	0.434903				1.04364	0.511749	1.05249	0.757143					0.671171	0.364394	0.853293	0.940171					0.964789	0.659746	0.714706	1.37931	0.900277
30	0.375664	0.16129	0.141156	0.373507	0.243767	0.086331	0.16307	0.023501	0.938182	0.626632	1.09392	0.821429	1.19904	0.853717	0.719424	0.786571	0.621622	0.522727		0.768376	0.292566	0.594724			1.06338	0.707036	1.10882	0.952874	0.753463	1.24221	0.316547	0.834532

## Sheet: Fig.2F clathrin ckit
Control	SCF	tmSCF	tmSCFPL	tmSCFND
0.43	0.51	0.54	0.59	0.28
0.46	0.42	0.16	0.05	0.31
0.1	0.28	0.45	0.32	0.16
0.36	0.35	0.57	0.42	0.24
0.34	0.59	0.5	0.39	0.2
0.36	0.22	0.22	0.46	0.36
0.4	0.5	0.44	0.34	0.42
0.47	0.44	0.65	0.5	0.42
0.11	0.51	0.4	0.51	0.14
0.27	0.51	0.45	0.52	0.23
0.37	0.25	0.23	0.3	0.25
0.06	0.48	0.32	0.33	0.13
0.49	0.33	0.49	0.42	0.19
0.12	0.29	0.38	0.58	0.11
0.19	0.65	0.26	0.31	0.15
0.07	0.53	0.49	0.52	0.21
0.3	0.72	0.28	0.6	0.38
0.45	0.29	0.45	0.26	0.22
0.22	0.09	0.72	0.63	0.4
0.31	0.27	0.48	0.15	0.19
0	0.47	0.44	0.43	0.07
0.04	0.55	0.66	0.28	0.47
0.12	0.17	0.63	0.14	0.38
0.2	0.62	0.54	0.51	0.23
0.32	0.49	0.37	0.33	0.2
0.32	0.49	0.53	0.39	0.37
0.32	0.22	0.41	0.42	0.01
0.32	0.46	0.36	0.45	0.42
0.32	0.21	0.28	0.31	0.21
	0.32	0.45	0.58	0.25

## Sheet: Fig.2F caveolin ckit
Control	SCF	tmSCF	tmSCFPL	tmSCFND
0.52	0.21	0.55	0.47	0.6
0.52	0.1	0.53	0.65	0.59
0.41	0.46	0.3	0.33	0.59
0.05	0.52	0.03	0.36	0.52
0.45	0.35	0.56	0.25	0.41
0.3	0.54	0.41	0.56	0.33
0.29	0.23	0.46	0.44	0.33
0.24	0.23	0.46	0.41	0.47
0.15	0.22	0.24	0.26	0.38
0.18	0.36	0.63	0.42	0.38
0.32	0.11	0.21	0.4	0.38
0.6	0.46	0.31	0.26	0.64
0.33	0.12	0.48	0.41	0.31
0.13	0.34	0.38	0.36	0.51
0.41	0.51	0.62	0.37	0.4
0.29	0.25	0.66	0.43	0.18
0.34	0.27	0.08	0.47	0.44
0.18	0.18	0.49	0.22	0.36
0.31	0.52	0.73	0.43	0.56
0.24	0.11	0.32	0.41	0.48
0.17	0.13	0.51	0.24	0.38
0.38	0.62	0.74	0.57	0.5
0.46	0.39	0.36	0.63	0.49
0.4	0.58	0.38	0.56	0.38
0.16	0.17	0.47	0.29	0.53
0.25	0.21	0.48	0.64	0.34
0.53	0.63	0.36	0.4	0.16
0.42	0.24	0.59	0.52	0.28
0.34	0.4	0.47	0.64	0.31
	0.36	0.59

## Sheet: Fig.2F p-ckit c-kit
Control	SCF	tmSCF	tmSCFPL	tmSCFND
0.997105	1.60502	1.06626	0.866838	1.05661
1.18527	1.52139	0.968157	1.02766	1.13059
0.853972	2.06658	1.06143	0.852364	1.07269
1.00836	2.66484	1.02445	1.14345	0.911869
0.979415	1.61306	0.89257	1.11933	1.02284
1.06626	1.36861	1.00676	0.929559	0.754262
0.868446	2.27565	1.03892	1.15632	0.927951
1.18044	1.76906	1.00515	0.855581	0.989064
1.04535	1.6806	1.0743	1.09842	1.02445
0.924735	2.36893	0.890962	0.944033	1.04696
0.862014	1.63236	1.08234	0.868446	0.894178
1.03088	1.96687	1.00354	0.929559	0.99228
1.03892	1.3863	0.944033	0.812158	1.11451
1.16758	1.8945	1.06143	0.94725	0.972982
1.05983	2.00868	0.889353	0.945642	0.937601
1.01319	1.8752	0.966549	0.907044	1.00032
1.07912	2.12287	1.08878	0.89257	0.953683
0.923126	2.422	0.931168	0.950466	0.924735
0.924735	2.08427	0.932776	1.0164	1.08556
0.971373	2.24027	0.934384	1.07591	0.878096
0.976198	1.66613	0.945642	0.900611	1.04053
1.11129	1.72564	1.02123	1.15793	0.966549
0.944033	1.9138	0.956899	1.17401	0.987456
1.00515	1.679	0.886137	1.14345	1.15954
0.985848	2.52654	1.08556	0.836282	0.94725
0.900611	1.70312	1.09521	0.929559	0.948858
0.960116	2.14538	1.05661	0.984239	0.981023
0.989064	1.61145	0.971373	0.977806	1.03731
0.841106	1.97813	1.07591	0.939209	0.926343
1.10647	1.74654	0.942425	1.01158	1.0148

## Sheet: Fig.2G caveolin ckit
Control	SCF	tmSCF	tmSCFPL	tmSCFND
0.24	0.43	0.29	0.31	0.57
0.32	0.3	0.27	0.51	0.61
0.4	0.41	0.3	0.49	0.47
0.26	0.37	0.29	0.37	0.58
0.39	0.27	0.29	0.43	0.51
0.29	0.46	0.3	0.23	0.54
0.45	0.34	0.31	0.33	0.51
0.3	0.35	0.39	0.42	0.49
0.37	0.44	0.33	0.27	0.51
0.29	0.41	0.31	0.35	0.37
0.13	0.32	0.26	0.2	0.26
0.28	0.23	0.27	0.34	0.28
0.2	0.33	0.26	0.4	0.29
0.36	0.36	0.33	0.35	0.5
0.47	0.39	0.28	0.47	0.3
0.47	0.33	0.26	0.47	0.42
0.31	0.34	0.29	0.47	0.27
0.18	0.32	0.25	0.36	0.44
0.22	0.26	0.25	0.39	0.37
0.17	0.32	0.33	0.46	0.42
0.17	0.33	0.29	0.34	0.23
0.28	0.28	0.29	0.24	0.33
0.44	0.46	0.38	0.33	0.36
0.36	0.27	0.39	0.41	0.36
0.11	0.23	0.48	0.22	0.32
0.37	0.39	0.25	0.36	0.38
0.27	0.28	0.43	0.3	0.4
0.29	0.35	0.57	0.35	0.31
0.21	0.3	0.35	0.35	0.28
0.27	0.31	0.47	0.37	0.32

[truncated: 37 more sheets: Fig.2G p-ckit c-kit, Fig.2G Clathrin ckit, Fig.2H caveolin ckit, Fig.2H p-ckit ckit , Fig.2H clathrin ckit, Fig.3B, Fig. 3D, E, Fig.4B, Fig. 4D, E, Fig.5C, Fig.5F, Fig.5G, Fig.5H, Fig.5I, Fig.5J, S Fig 1A, S Fig.1B, S Fig.2, S Fig.3, S Fig.4A …]
